# Supplementary material for: Coordination Chemistry of Phosphate Groups in Systems Including Copper(II) Ions, Phosphoethanolamine and Pyrimidine Nucleotides
Source: Int J Mol Sci. 2022 Nov 8;23(22):13718. doi: 10.3390/ijms232213718 (PMC9691210; doi:10.3390/ijms232213718)
Supplement: Supplementary file 1 [file ijms-23-13718-s001.zip]

Archive with 1 entries (1 files):
- ijms-1991862-supplementary.pdf
